# Supplementary material for: Phospho-Ser784-VCP Drives Resistance of Pancreatic Ductal Adenocarcinoma to Genotoxic Chemotherapies and Predicts the Chemo-Sensitizing Effect of VCP Inhibitor
Source: Cancers (Basel). 2021 Oct 11;13(20):5076. doi: 10.3390/cancers13205076 (PMC8534018; doi:10.3390/cancers13205076)
Supplement: Supplementary file 1 [file cancers-13-05076-s001.zip]

Archive with 1 entries (1 files):
- cancers-1365385-supplementary.pdf
